# Supplementary material for: Mediating Effect of Loneliness in the Relationship between Depressive Symptoms and Cognitive Frailty in Community-Dwelling Older Adults
Source: Brain Sci. 2022 Oct 4;12(10):1341. doi: 10.3390/brainsci12101341 (PMC9599707; doi:10.3390/brainsci12101341)
Supplement: Supplementary file 1 [file brainsci-12-01341-s001.zip]

Archive with 1 entries (1 files):
- brainsci-1887886-supplementary.pdf
